# Supplementary material for: Effects of rumen-bypass protein supplement on growth performance, hepatic mitochondrial protein complexes, and hepatic immune gene expression of beef steers with divergent residual feed intake
Source: PLoS One. 2024 Jul 3;19(7):e0293718. doi: 10.1371/journal.pone.0293718 (PMC11221652; doi:10.1371/journal.pone.0293718)
Supplement: S1 Table — (XLSX) [file pone.0293718.s001.xlsx]

## Sheet: Sheet1
Table S1. PCR Array showing the innate and adaptive immune-related genes
Position	Symbol	Description
B02	CD40	CD40 molecule, TNF receptor superfamily member 5
C11	IL13	Interleukin 13
C12	IL15	Interleukin 15
D01	IL17A	Interleukin 17A
D02	IL18	Interleukin 18 (interferon-gamma-inducing factor)
D03	IL1A	Interleukin 1, alpha
D05	IL1R1	Interleukin 1 receptor, type I
D07	IL23A	Interleukin 23, alpha subunit p19
D09	IL6	Interleukin 6 (interferon, beta 2)
E05	LY96	Lymphocyte antigen 96
F04	NOD2	Nucleotide-binding oligomerization domain containing 2
G02	TLR2	Toll-like receptor 2
G03	TLR3	Toll-like receptor 3
G06	TLR6	Toll-like receptor 6
G07	TLR7	Toll-like receptor 7
G09	TLR9	Toll-like receptor 9
H01	ACTB	Actin, beta
H02	GAPDH	Glyceraldehyde-3-phosphate dehydrogenase
H03	HPRT1	Hypoxanthine phosphoribosyltransferase 1
H04	TBP	TATA box binding protein
H05	YWHAZ	Tyrosine 3-monooxygenase/tryptophan 5-monooxygenase activation protein, zeta polypeptide
H06	BGDC	Cow Genomic DNA Contamination
H07	RTC	Reverse Transcription Control
H08	RTC	Reverse Transcription Control
H09	RTC	Reverse Transcription Control
H10	PPC	Positive PCR Control
H11	PPC	Positive PCR Control
H12	PPC	Positive PCR Control
